# Supplementary material for: Messing Up Texas?: A Re-Analysis of the Effects of Executions on Homicides
Source: PLoS One. 2015 Sep 23;10(9):e0138143. doi: 10.1371/journal.pone.0138143 (PMC4580630; doi:10.1371/journal.pone.0138143)
Supplement: S1 Replication Archive — (ZIP) [file pone.0138143.s001.zip]

Archive with 6 entries (5 files):
- homicide-changepoints.R
- homicide.R
- homicide.Rout
- Texas8010.csv
- __MACOSX/
- __MACOSX/._Texas8010.csv
