# Supplementary material for: Messing Up Texas?: A Re-Analysis of the Effects of Executions on Homicides
Source: PLoS One. 2015 Sep 23;10(9):e0138143. doi: 10.1371/journal.pone.0138143 (PMC4580630; doi:10.1371/journal.pone.0138143)
Supplement: S1 Replication Archive — (ZIP) [file pone.0138143.s001.zip › homicide-changepoints.R]

# homicide-changepoints.R
#
# Changepoint / breakpoint regression analysis of the Texas homicides
# series.
#
# Patrick T. Brandt
# pbrandt@utdallas.edu
#
# Performs a changepoint analysis of the homicides data
#
# 20110413 : Initial version -- to supplant the ARIMA modeling we were
#            doing before on the subsets
# 20120615 : Revisions to models

library(zoo)
library(strucchange)


# Read in the data and set up the time series
d <- read.csv("Texas8010.csv", header=TRUE)

# Make a monthly time series object
d <- ts(d[,2:9], start=c(1980,1), freq=12)

d <- window(d, end=c(2009,12))

# Set up the predictors for the regression so we can fit the
# regression models.  Initially, no covariates, focus on identifying
# the changes in the dynamics of the Homicides series.
dd <- cbind(d[,1], lag(d[,1], -1), lag(d[,1], -12),
            d[,2], lag(d[,2], -1))

# Set the common data window over which we have all of these variables
dd <- window(dd, end=c(2009, 8))

# Cleanup
# rm(d)

# Name the variables in the time series object:
# H = Homicides, monthly
# E = Executions
# P = % Change in the number of prisoners (for stationarity)
# U = Unemployment
colnames(dd) <- c("H", "H1", "H12", "E", "E1")

# First, just do this for the series itself on a constant
system.time(M1 <- breakpoints(H ~ 1, breaks=5, data=dd))

summary(M1)  # optimal breaks = 3
print(ci <- confint(M1))

# Now plot the break locations and show the fit
plot(dd[,"H"], ylab="Homicides in Texas", xlab="Date")
lines(as.vector(time(dd)), fitted(M1), col=2)
lines(ci, col=3, lwd=2)

# OK, but there are issues with this specification!
acf(residuals(M1))

# Which shows that we have not accounted for the first and seasonal
# serial correlations.

# Now fit a model that accounts for these effects
system.time(M2 <- breakpoints(H ~ H1 + H12, breaks=5,
                              data=window(dd, start=c(1981,1))))

summary(M2) # Optimal breaks = 1, 1994(10)

# So after accounting for dynamics, we get a single break, BEFORE the
# Land et al. sample.

# Now get the regression effects
M2.reg <- lm(H ~ breakfactor(M2, breaks=1)/(H1 + H12 - 1),
             data=window(dd, start=c(1981,1)))

print(M2.out <- summary(M2.reg))

# Check for residuals serial correlations
acf(residuals(M2.reg))

# Compare this to a pooled regression
print(M2.pool.out <- summary(M2.reg.pool <- lm(H ~ H1 + H12,
                                         data=window(dd,
                                         start=c(1981,1)))))


# Show in-sample fit for this model with the lags
plot(window(dd[,"H"], start=c(1981,1)),
            ylab="Homicides in Texas", xlab="Date")
lines(as.vector(time(window(dd, start=c(1981,1)))),
      fitted(M2.reg), col=2)
ci <- confint(M2)
lines(ci, col=3, lwd=2)

###################################################################
# Now, having accounted for the homicide series and breaks, look at
# the effects of covariates
###################################################################

# Start with executions
system.time(M3 <- breakpoints(H ~ H1 + H12 + E + E1,
                              breaks=5,
                              data=window(dd, start=c(1981,1))))

summary(M3) # 1 break in 1994(10)

M3.reg <- lm(H ~ breakfactor(M3, breaks=1)/(H1 + H12 + E + E1 - 1),
             data=window(dd, start=c(1981,1)))

print(M3.out <- summary(M3.reg)) # None of the coefficients for executions are
                                 # significant in either regime.

# Check residuals
acf(residuals(M3.reg))

# Compare to a pooled regression
print(M3.pool.out <- summary(M3.reg.pool <- lm(H ~ H1 + H12 + E + E1,
                          data=window(dd, start=c(1981,1)))))

# Plot the fit for the changepoint model

plot(window(dd[,"H"], start=c(1981,1)),
            ylab="Homicides in Texas", xlab="Date")
lines(as.vector(time(window(dd, start=c(1981,1)))),
      fitted(M3.reg), col=2)
lines(as.vector(time(window(dd, start=c(1981,1)))),
      fitted(M3.reg.pool), col=4)
ci <- confint(M3)
lines(ci, col=3, lwd=2)

# Now try with the prisoners variable....

plot(d[,"Prisoners"]) # only have from 1985:3-2009:8

# Looking at the dynamics, all of the information is in the timing of
# the changes for when then number of Texas prisoners jumps.  A first
# difference growth rate is not going to catch this.  What we need is
# same-period growth rates.

# Now do models with prisoners -- This should wash out the effects
# pre-/post-1994

dd1 <- window(cbind(dd, (100*diff(log(d[,"Prisoners"]), 12))),
              start=c(1986,3), end=c(2009,8))

colnames(dd1) <- c(colnames(dd), "dP")

plot(dd1[,"dP"], ylab="Year to year percentage change in Prisoners")
abline(h=0, col="grey")

# Sample here is slightly different than before because we only have
# the Prisoners data from 1985:3
system.time(M4 <- breakpoints(H ~ H1 + H12 + dP, h=0.1,
                              breaks=4,
                              data=dd1))

summary(M4)  # 2 breaks in 1992(1) and 1994(11)

M4.reg <- lm(H ~ breakfactor(M4, breaks=2)/(H1 + H12 + dP - 1),
             data=dd1)

acf(residuals(M4.reg))

print(M4.out <- summary(M4.reg))

# Now include the executions in the above model
system.time(M5 <- breakpoints(H ~ H1 + H12 + dP + E + E1, h=0.1,
                              breaks=4,
                              data=dd1))
# Break, again in 1992(1)
summary(M5)

# Regression
M5.reg <- lm(H ~ breakfactor(M5, breaks=1)/(H1 + H12 + dP + E + E1 - 1),
             data=dd1)


acf(residuals(M5.reg))

print(M5.out <- summary(M5.reg))

# BREAKS model on the Land 1994-2005 data
system.time(ML <- breakpoints(H ~ H1 + H12 + dP + E, h=0.1,
                              breaks=4,
                              data=window(dd1, start=c(1994,1),
                              end=c(2005,12))))

# No breaks
summary(ML)

## # Hmmm, but the BIC is conservative here.  Let's do a more general
## # check for parameter stability
## # Now fit the same model with the executions covariate(s)
## # Start with EFP process variant.  See the structchange R pkg
## # documentation for how this works.
## tmp <- efp(H ~ H1 + H12 + dP + E + E1, data=dd1, type="ME")
## plot(tmp, functional=NULL)


# Now generate some regression tables of the results.
# x = output of summary.lm for a breakpoint model
# x1 = output from a call to breakpoints
# h = optimal number of regimes ( = breaks + 1)  used to fit the model

breakregout <- function(x, x1, h)
{

    tmp <- apply(x$coefficients[,c(1,2,4)], 1, as.vector)
    m <- ncol(tmp)/h
    j <- 0
    out <- matrix(NA, 3*m, h)
    for(i in 1:m)
    {
        j <- (i-1)*h + 1
        itmp <- (i-1)*3 + 1
        out[itmp:(itmp+2), 1:h] <- tmp[,j:(j+h-1)]
    }
    out <- rbind(out, c(x$r.squared, rep(NA, h-1)))
    out <- rbind(out, c(x$sigma, rep(NA, h-1)))

    vnames <- attr(x$terms, "term.labels")
    vnames <- rep(c("Intercept", vnames[2:m]), each=3)
    xtra <- rep(c("", "s.e.", "p"), m)

    rownames(out) <- c(paste(vnames, xtra, sep=" "), "R^2", "sigma^2")
    colnames(out) <- paste(rep("Regime", h), 1:h)


    # Now get the break dates for later
    tmp <- summary(x1)
    bk <- h-1
    dts <- na.omit(tmp$breakdates[bk,])

    return(list(out=out, dts=dts))
}


M2fmt <- breakregout(M2.out, M2, 2)
M3fmt <- breakregout(M3.out, M3, 2)
M4fmt <- breakregout(M4.out, M4, 3)
M5fmt <- breakregout(M5.out, M5, 2)

# Output the tables
library(xtable)

print(xtable(M2fmt$out, digits=3), file="CPM2.tex")

print(xtable(M3fmt$out, digits=3), file="CPM3.tex")

print(xtable(M4fmt$out, digits=3), file="CPM4.tex")

print(xtable(M5fmt$out, digits=3), file="CPM5.tex")

save.image("homicide-changepoints.RData")

q(save="no")
