# Supplementary material for: Messing Up Texas?: A Re-Analysis of the Effects of Executions on Homicides
Source: PLoS One. 2015 Sep 23;10(9):e0138143. doi: 10.1371/journal.pone.0138143 (PMC4580630; doi:10.1371/journal.pone.0138143)
Supplement: S1 Replication Archive — (ZIP) [file pone.0138143.s001.zip › homicide.R]

# homicide.R
#
# Unit Root, ARIMA, Transfer function modeling and results for the
# Texas Homicides series.
#
# Patrick T. Brandt
# pbrandt@utdallas.edu
#
# Replication / Extension of the Land et al. (2009) paper
#
# 20100709 : Initial version, PTB
# 20100730 : Extended analysis to test for unit roots and show BJ
#            ARIMA identification steps.  Updated to use full sample
#            of 1980-2008 data.
# 20100810 : Completed IRF computation setup
# 20110412 : Updated to use the more recent dataset from TX FOIA
#            request.
# 20110811 : Make sure the entire file conforms to the paper and is
#            replicable.
# 20110828 : Distributed lag models added for alternative covariates.
#

# Read in the data and set up the time series
dd <- read.csv("Texas8010.csv", header=TRUE)

# Make a monthly time series object
d <- ts(dd[,2:3], start=c(1980,1), freq=12)

# Plot the series to see what is going on
# plot(d)

# Now make subsets to match the data used in Land et al. (2009)
d9405 <- window(d, start=c(1994,1), end=c(2005,12))

# Now test for unit roots and drift using augmented Dickey-Fuller
# tests.
library(urca)

summary(adf1 <- ur.df(d9405[,"Homicides"], type="none", selectlags="AIC"))

# Test statistics for the above indicate that there is a unit root,
# assuming no drift.

summary(adf2 <- ur.df(d9405[,"Homicides"], type="drift", selectlags="AIC"))

# Test statistics for the above indicate that there is no unit root
# and no drift.

# So differencing the data is going to induce false, significant MA
# processing into the analysis.  Likely will see this in the initial
# replication of the noise model, which will them have too many
# significant MA terms (in both the seasonal and non-seasonal terms).

summary(adf3 <- ur.df(d9405[,"Homicides"], type="trend", selectlags="AIC"))

# Tests show that there is no unit root or time trend.

# Now do the same thing with KPSS test
kpss1 <- ur.kpss(d9405[,"Homicides"], type="mu", lags="short")
kpss2 <- ur.kpss(d9405[,"Homicides"], type="tau", lags="short")
kpss3 <- ur.kpss(d9405[,"Homicides"], type="mu", lags="long")
kpss4 <- ur.kpss(d9405[,"Homicides"], type="tau", lags="long")
kpss5 <- ur.kpss(d9405[,"Homicides"], type="mu", lags="nil")
kpss6 <- ur.kpss(d9405[,"Homicides"], type="tau", lags="nil")

# Do the same using the Phillips-Perron test
pp1 <- ur.pp(d9405[,"Homicides"], type="Z-alpha", model="constant",
             lags="short")
pp2 <- ur.pp(d9405[,"Homicides"], type="Z-alpha", model="trend",
             lags="short")
pp3 <- ur.pp(d9405[,"Homicides"], type="Z-tau", model="constant",
             lags="short")
pp4 <- ur.pp(d9405[,"Homicides"], type="Z-tau", model="trend",
             lags="short")

pp5 <- ur.pp(d9405[,"Homicides"], type="Z-alpha", model="constant",
             lags="long")
pp6 <- ur.pp(d9405[,"Homicides"], type="Z-alpha", model="trend",
             lags="long")
pp7 <- ur.pp(d9405[,"Homicides"], type="Z-tau", model="constant",
             lags="long")
pp8 <- ur.pp(d9405[,"Homicides"], type="Z-tau", model="trend",
             lags="long")

# Make a summary table of the result of the tests: focus on the ADF
# and KPSS tests
adfs <- rbind(c(adf1@teststat, adf1@cval),
              cbind(t(adf2@teststat), adf2@cval),
              cbind(t(adf3@teststat), adf3@cval))
rownames(adfs) <- c("ADF, tau_1", "ADF, tau_2", "ADF, drift term 1",
                    "ADF, tau_3", "ADF, drift term 2", "ADF, trend term")

kpss <- rbind(c(kpss1@teststat,rev(kpss1@cval[c(1,2,4)])),
              c(kpss2@teststat,rev(kpss2@cval[c(1,2,4)])),
              c(kpss3@teststat,rev(kpss3@cval[c(1,2,4)])),
              c(kpss4@teststat,rev(kpss4@cval[c(1,2,4)])),
              c(kpss5@teststat,rev(kpss5@cval[c(1,2,4)])),
              c(kpss6@teststat,rev(kpss6@cval[c(1,2,4)])))

rownames(kpss) <- c("KPSS, drift, short", "KPSS, trend, short",
                    "KPSS, drift, long", "KPSS, trend, long",
                    "KPSS, drift, none", "KPSS, trend, none")

# Output table to show that there are no trends
library(xtable)

print(xtable(rbind(adfs, kpss)), file="unitroot.tex")

# Now do the Box-Jenkins identification plots of the ACFs and PACFs.
pdf(file="BJindentplots.pdf", width=6, height=5)
par(mfcol=c(3,2), mai=c(0.5, 0.6, 0.25, 0.25), cex.main=0.8)

plot(d9405[,1], xlab="", ylab="Homicides", main="Texas Homicides Levels")
acf(d9405[,1], lag.max=24, main="", xlab="")
pacf(d9405[,1], lag.max=24, main="", xlab="")

plot(diff(diff(d9405[,1],12),1), xlab="", ylab="Homicides",
     main="Texas Homicides First and Seasonal Differenced")
acf(diff(diff(d9405[,1],12),1), lag.max=24, main="", xlab="")
pacf(diff(diff(d9405[,1],12),1), lag.max=24, main="", xlab="")
dev.off()

# How do the same analyses on the input series
pdf(file="BJindentplots-executions.pdf", width=6, height=5)
par(mfcol=c(3,2), mai=c(0.5, 0.6, 0.25, 0.25), cex.main=0.8)

plot(d9405[,2], xlab="", ylab="Executions", main="Texas Executions")
acf(d9405[,2], lag.max=24, main="", xlab="")
pacf(d9405[,2], lag.max=24, main="", xlab="")

plot(diff(diff(d9405[,2],12),1), xlab="", ylab="Executions",
     main="Texas Executions First and Seasonal Differenced")
acf(diff(diff(d9405[,2],12),1), lag.max=24, main="", xlab="")
pacf(diff(diff(d9405[,2],12),1), lag.max=24, main="", xlab="")
dev.off()


#############################################################
# Now start to fit the ARIMA models
#############################################################
h <- d9405[,"Homicides"]   # Simplifies code to split out into a set
                           # of variables for each concept.
e <- d9405[,"Executions"]

# This model fits well and is parsimonious.  One might want a seasonal
# difference, but that does not work, since it induces a unnecessary
# moving average (see M2 below).

M1 <- arima(h, c(3,0,0), seasonal=list(order=c(1,0,1)), xreg=1:length(h))
tsdiag(M1, gof.lag=16)

# This is the first difference model for the seasonal.  This is over
# differenced and is subject to serial correlation in the errors.  So
# we reject this model.
M2 <- arima(h, order=c(3,0,0), seasonal=list(order=c(0,1,1)))
tsdiag(M2, gof.lag=16)

# Now include the regressors -- dead start for executions
M3 <- arima(h, c(3,0,0), seasonal=list(order=c(1,0,1)),
            xreg=cbind(1:length(h),e))
tsdiag(M3, gof.lag=16)

# ADL(1) for executions -- lag is not significant.
M4 <- arima(window(h, start=c(1994,2), end=c(2005,12)),
            c(3,0,0), seasonal=list(order=c(1,0,1)),
            xreg=cbind(1:(length(h)-1), e[2:144], lag(e)[1:143]))
tsdiag(M4, gof.lag=16)

# Fit it without the executions for Chi^2 test of the likelihoods.
M4a <- arima(window(h, start=c(1994,2), end=c(2005,12)),
            c(3,0,0), seasonal=list(order=c(1,0,1)),
            xreg=cbind(1:(length(h)-1)))

# Log like test
print(1-pchisq(2*(M4$loglik-M4a$loglik), df=2))

#####################
# Now get the R^2
#####################
print(1-sum(residuals(M3)^2)/sum((h-mean(h))^2))
print(1-sum(residuals(M4)^2)/sum((h-mean(h))^2))
print(1-sum(residuals(M4a)^2)/sum((h-mean(h))^2))

####################################################################
# Code for the impulse response analyses for M3 and M4
# These follow the same logic used in the simulations of IRFs in
# Brandt and Freeman (2006)
####################################################################

# Now compute the impulses for Model 3
# M3 = fitted model from arima()
# n = number of periods for the IRF
# Nr = number of replications for the posterior sample, i.e., how many
#      draws we will take from the distribution of the errors to
#      generate the confidence region for the response of the effects
#      of homicides.   THIS IS SPECIFIC TO THIS MODEL, NOT GENERAL CODE!

M3.impulse <- function(M3, n, Nr)
{
    # Final object storage
    final <- matrix(0, Nr, n)

    # Some constants and input setup

    p <- M3$arma[1]      # Number of lags
    ncoef <- length(M3$coef)

    # Set up the loop of Monte Carlo simulations for the impulse
    # response.
    for(k in 1:Nr)
    {
        # Simulate the random shocks into the model so these can go in to
        # properly assess the uncertainty.
        e <- rnorm(n, sd=sqrt(rgamma(n, M3$sigma2)))

        out <- rep(0, n) + e    # Empty IRF object with random shocks
        # Sample from the distribution of the coefficients
        cf <- M3$coef + t(chol(M3$var.coef))%*%rnorm(ncoef)
        out[1] <- cf[ncoef] + out[1]
        ar <- cf[1:p]
        b <- rep(0, max(n,p))
        b[1:p] <- ar
        for(i in 2:n)
        { for (j in 1:(i-1))
          { out[i] <- out[i] + out[i-j]*b[j] }
      }
        # Store the result
        final[k,] <- out
    }

    return(final)
}

# Now compute the impulses for Model 4
# M4 = fitted model from arima()
# n = number of periods for the IRF
# Nr = number of replications for the posterior sample, i.e., how many
#      draws we will take from the distribution of the errors to
#      generate the confidence region for the response of the effects
#      of homicides.   THIS IS SPECIFIC TO THIS MODEL, NOT GENERAL CODE!


M4.impulse <- function(M4, n, Nr)
{
    # Final object storage
    final <- matrix(0, Nr, n)

    # Some constants and input setup

    p <- M4$arma[1]      # Number of lags
    ncoef <- length(M4$coef)

    # Set up the loop of Monte Carlo simulations for the impulse
    # response.
    for(k in 1:Nr)
    {
        # Simulate the random shocks into the model so these can go in to
        # properly assess the uncertainty.
        e <- rnorm(n, sd=sqrt(rgamma(n, M3$sigma2)))

        out <- rep(0, n) + e    # Empty IRF object with random shocks

        # Sample from the distribution of the coefficients
        cf <- M4$coef + t(chol(M4$var.coef))%*%rnorm(ncoef)
        out[1] <- sum(cf[(ncoef-1):ncoef]) + out[1]
        ar <- cf[1:p]
        b <- rep(0, max(n,p))
        b[1:p] <- ar
        for(i in 2:n)
        { for (j in 1:(i-1))
          { out[i] <- out[i] + out[i-j]*b[j] }
      }
        # Store the result
        final[k,] <- out
    }

    return(final)
}

####################################################################
# Now compute the IRFs using the functions
####################################################################
set.seed(81571)
M3.irf <- M3.impulse(M3, 12, Nr=5000)
M4.irf <- M4.impulse(M4, 12, Nr=5000)

####################################################################
# Now summarize the IRFs.  These are the modal summaries and their
# error bands.  Here we are sweeping over the impulse response sample
# to get the 0.16, 0.5, and 0.84 quantiles.
####################################################################
M3.irf.summary <- ts(t(apply(M3.irf, 2, quantile,
                             probs=c(0.16, 0.5, 0.84))))

M4.irf.summary <- ts(t(apply(M4.irf, 2, quantile,
                             probs=c(0.16, 0.5, 0.84))))

# Now get the cumulative mean effects over the 12 periods.  These are
# discussed in the paper as well.
print(apply(apply(M3.irf, 1, cumsum), 1, mean))
print(apply(apply(M4.irf, 1, cumsum), 1, mean))

####################################################################
# Plot IRFs with error bands based on quantiles
####################################################################
pdf(file="ExecutionsIRFs.pdf", width=6, height=4.5)
par(mfrow=c(1,2))
plot(M3.irf.summary, plot.type="single", lty=c(2,1,2),
     ylab="Executions (t)")
abline(h=0)

plot(M4.irf.summary, plot.type="single", lty=c(2,1,2),
     ylab="Executions (t) and (t-1)")
abline(h=0)
dev.off()

####################################################################
# Now compute a Bayesian-shape error band, per Brandt and Freeman
# (2006). This parallels the computation in that paper and the MSBVAR
# R pkg.  Here is has been modified for the ARIMA output and the
# simulation done above.
####################################################################

M3.decomp <- eigen(var(M3.irf), symmetric=TRUE)
W <- M3.decomp$vectors
lambda <- M3.decomp$values
gammak <- M3.irf*(W[1,])
probs <- c(0.16,0.84)
gammak.quantiles <- t(apply(gammak, 2, quantile, probs=probs))
irf.mean <- apply(M3.irf, 2, mean)
irf.bands <- irf.mean + gammak.quantiles
M3.irf.bayes <- cbind(irf.bands, irf.mean)
M3.eigen.sum <- 100*lambda/sum(lambda)


M4.decomp <- eigen(var(M4.irf), symmetric=TRUE)
W <- M4.decomp$vectors
lambda <- M4.decomp$values
gammak <- M4.irf*(W[1,])
probs <- c(0.16,0.84)
gammak.quantiles <- t(apply(gammak, 2, quantile, probs=probs))
irf.mean <- apply(M4.irf, 2, mean)
irf.bands <- irf.mean + gammak.quantiles
M4.irf.bayes <- cbind(irf.bands, irf.mean)
M4.eigen.sum <- 100*lambda/sum(lambda)

####################################################################
# Plot the results.  Even accounting for the serial correlation in the
# responses, the dynamic marginal effects are still zero.
####################################################################
pdf(file="ExecutionsIRFs-bayes.pdf", width=6, height=4.5)
par(mfrow=c(1,2))
plot(ts(M3.irf.bayes), plot.type="single", lty=c(2,2,1),
     ylab="Executions (t)")
abline(h=0)

plot(ts(M4.irf.bayes), plot.type="single", lty=c(2,2,1),
     ylab="Executions (t) and (t-1)")
abline(h=0)
dev.off()

######################################################################
######################################################################
##
## THE "BETTER" MODEL WHERE WE USE COVARIATES.
## HERE WE LOOK AT COVARIATES SUCH AS THE EFFECTS OF UNEMPLOYMENT
## RATES AND THE NUMBER OF PRISONERS.  WE NEED TO DO SOME INITIAL
## ANALYSIS ON THESE COVARIATES BEFORE WE TRY TO STICK THEM INTO THE
## EARLIER MODELS THOUGH.  THIS IS TO CHECK THAT THERE IS DYNAMIC
## BALANCE SO THAT WE DO NOT SPECIFY A SPURIOUS REGRESSION.  WE NEED
## TO CHECK WHETHER THE COVARIATES WE WANT TO ENTER INTO THE MODEL ARE
## STATIONARY.
##
######################################################################
######################################################################

######################################################################
# Additional analysis -- trying to fit a better model using a dynamic
# regression
######################################################################
#
# Set up the time series object that has the new covariates we want to
# consider.

# Extract the variables.
d9405extend <- window(ts(dd, start=c(1980,1), freq=12),
                      start=c(1993,1), end=c(2005,12))

print(colnames(d9405extend))

# Subset out the Homicides, Executions,
d9405ext <- cbind(d9405extend[,c(2,3,9)], d9405extend[,5]/10000)

colnames(d9405ext) <- c("Homicides", "Executions",
                        "Unemployment Rate", "Prisoners, 10000s")

# Subset the data into separate vectors for easier code.
h <- d9405ext[,1]
e <- d9405ext[,2]
u <- d9405ext[,3]
p <- d9405ext[,4]
p.d1 <- diff(p,1)
p.d12 <- diff(p, 12)
p.per1 <- 100*diff(log(p),1)
p.per12 <- 100*diff(log(p), 12)

plot(cbind(h, p, p.d1, p.d12, p.per1, p.per12))
tmp <- cbind(h, p, p.d1, p.d12, p.per1, p.per12)

# Now get the ACFs
acf(na.omit(tmp))

# Unit Root tests for the U and P variables
U <- cbind(u, diff(u))
P <- cbind(p, p.d1, p.d12, p.per1, p.per12)

Uadf1 <- apply(na.omit(U), 2, ur.df, type="none", selectlags="AIC")

Uadf2 <- apply(na.omit(U), 2, ur.df, type="drift", selectlags="AIC")

Uadf3 <- apply(na.omit(U), 2, ur.df, type="trend", selectlags="AIC")

Ukpss1 <- apply(na.omit(U), 2, ur.kpss, type="mu", lags="short")
Ukpss2 <- apply(na.omit(U), 2, ur.kpss, type="tau", lags="short")
Ukpss3 <- apply(na.omit(U), 2, ur.kpss, type="mu", lags="long")
Ukpss4 <- apply(na.omit(U), 2, ur.kpss, type="tau", lags="long")
Ukpss5 <- apply(na.omit(U), 2, ur.kpss, type="mu", lags="nil")
Ukpss6 <- apply(na.omit(U), 2, ur.kpss, type="tau", lags="nil")

summary(Uadf1[[1]])
summary(Uadf2[[1]])
summary(Uadf3[[1]])

# Conclusion: U is UR with drift -- so it needs to be differenced

# Now perform the unit root tests for the Prisoners variable and its
# different differences and growth rate specifications
Padf1 <- apply(na.omit(P), 2, ur.df, type="none", selectlags="AIC")

Padf2 <- apply(na.omit(P), 2, ur.df, type="drift", selectlags="AIC")

Padf3 <- apply(na.omit(P), 2, ur.df, type="trend", selectlags="AIC")

Pkpss1 <- apply(na.omit(P), 2, ur.kpss, type="mu", lags="short")
Pkpss2 <- apply(na.omit(P), 2, ur.kpss, type="tau", lags="short")
Pkpss3 <- apply(na.omit(P), 2, ur.kpss, type="mu", lags="long")
Pkpss4 <- apply(na.omit(P), 2, ur.kpss, type="tau", lags="long")
Pkpss5 <- apply(na.omit(P), 2, ur.kpss, type="mu", lags="nil")
Pkpss6 <- apply(na.omit(P), 2, ur.kpss, type="tau", lags="nil")

summary(Padf1[[1]])
summary(Padf2[[1]])
summary(Padf3[[1]])

# Conclusion: P is a UR -- based on ADF, but on the border based on
# KPSS.  So we need to try different specifications for this as an
# input variable.

###################################################################
# So we will difference and some levels of the U and P series before
# putting them into the ARIMA model for the RHS
###################################################################
# Set up common data for these models: 1994:1-2005:12
cd <- window(cbind(h, e, U, P), start=c(1994,1))
h <- cd[,1]
e <- cd[,2]
u <- cd[,3]
diffu <- cd[,4]
p <- cd[,5]
pdiff1 <- cd[,6]
pdiff12 <- cd[,7]
pper1 <- cd[,8]
pper12 <- cd[,9]

# Levels of P
M5 <- arima(h, c(3,0,0), seasonal=list(order=c(1,0,1)),
            xreg=cbind(1:length(h), e, diffu, p))

# First difference of P
M6 <- arima(h, c(3,0,0), seasonal=list(order=c(1,0,1)),
            xreg=cbind(1:length(h), e, diffu, pdiff1))

# 12'th difference of P
M7 <- arima(h, c(3,0,0), seasonal=list(order=c(1,0,1)),
            xreg=cbind(1:length(h), e, diffu, pdiff12))

# Month-over-month % change in P
M8 <- arima(h, c(3,0,0), seasonal=list(order=c(1,0,1)),
            xreg=cbind(1:length(h), e, diffu, pper1))

# Year-over-year % change in P
M9 <- arima(h, c(3,0,0), seasonal=list(order=c(1,0,1)),
            xreg=cbind(1:length(h), e, diffu, pper12))

print(M5)
print(M6)
print(M7)
print(M8)
print(M9)

# M5 model removing insig. lags
Mstar <- arima(h, c(1,0,0), seasonal=list(order=c(1,0,1)),
            xreg=cbind(1:length(h), e, diffu, p))

rm(cd, h, e, u, diffu, p, pdiff1, pdiff12, pper1, pper12)

######################################################################
# Looks like the best model is M5 -- has best AIC and the coefficient
# is in the correct direction.
######################################################################

# Get R^2 for model 5
print((1-sum(residuals(M5)^2)/sum((h-mean(h))^2)))

######################################################################
# Now, add distributed lags to see if there is a further dynamic
# effect.  Keep the sample the same so we can compare models as
# properly nested.
######################################################################

# Now fit the models with the distributed lags

library(dyn)
L <- function(x, k) lag(x, -k)

dd1 <- ts(dd[,c(2,3,5,9)], start=c(1980, 1), freq=12)
dd1[,3] <- dd1[,3]/10000
colnames(dd1) <- c("h", "e", "p", "u")


trend <- 1:146
summary(tmp <- dyn$lm(h ~ L(h, c(1,12)) + trend + e + L(p, 0:3) +
                      diff(u, 1),
                      data=as.zoo(window(dd1, start=c(1993,11),
                      end=c(2005,12)))))


# Check the residuals
par(mfrow=c(2,1))
acf(residuals(tmp), lag.max=36)
pacf(residuals(tmp), lag.max=36)

######################################################################
# These results indicate that there is no distributed lag effect for
# the number of prisoners.
######################################################################
