# Supplementary material for: Messing Up Texas?: A Re-Analysis of the Effects of Executions on Homicides
Source: PLoS One. 2015 Sep 23;10(9):e0138143. doi: 10.1371/journal.pone.0138143 (PMC4580630; doi:10.1371/journal.pone.0138143)
Supplement: S1 Replication Archive — (ZIP) [file pone.0138143.s001.zip › homicide.Rout]

R version 3.1.0 (2014-04-10) -- "Spring Dance"
Copyright (C) 2014 The R Foundation for Statistical Computing
Platform: x86_64-apple-darwin10.8.0 (64-bit)

R is free software and comes with ABSOLUTELY NO WARRANTY.
You are welcome to redistribute it under certain conditions.
Type 'license()' or 'licence()' for distribution details.

  Natural language support but running in an English locale

R is a collaborative project with many contributors.
Type 'contributors()' for more information and
'citation()' on how to cite R or R packages in publications.

Type 'demo()' for some demos, 'help()' for on-line help, or
'help.start()' for an HTML browser interface to help.
Type 'q()' to quit R.

[Previously saved workspace restored]

> # homicide.R
> #
> # Unit Root, ARIMA, Transfer function modeling and results for the
> # Texas Homicides series.
> #
> # Patrick T. Brandt
> # pbrandt@utdallas.edu
> #
> # Replication / Extension of the Land et al. (2009) paper
> #
> # 20100709 : Initial version, PTB
> # 20100730 : Extended analysis to test for unit roots and show BJ
> #            ARIMA identification steps.  Updated to use full sample
> #            of 1980-2008 data.
> # 20100810 : Completed IRF computation setup
> # 20110412 : Updated to use the more recent dataset from TX FOIA
> #            request.
> # 20110811 : Make sure the entire file conforms to the paper and is
> #            replicable.
> # 20110828 : Distributed lag models added for alternative covariates.
> #
> 
> # Read in the data and set up the time series
> dd <- read.csv("Texas8010.csv", header=TRUE)
> 
> # Make a monthly time series object
> d <- ts(dd[,2:3], start=c(1980,1), freq=12)
> 
> # Plot the series to see what is going on
> # plot(d)
> 
> # Now make subsets to match the data used in Land et al. (2009)
> d9405 <- window(d, start=c(1994,1), end=c(2005,12))
> 
> # Now test for unit roots and drift using augmented Dickey-Fuller
> # tests.
> library(urca)
> 
> summary(adf1 <- ur.df(d9405[,"Homicides"], type="none", selectlags="AIC"))

############################################### 
# Augmented Dickey-Fuller Test Unit Root Test # 
############################################### 

Test regression none 


Call:
lm(formula = z.diff ~ z.lag.1 - 1 + z.diff.lag)

Residuals:
    Min      1Q  Median      3Q     Max 
-40.469 -10.512   0.994  11.653  67.245 

Coefficients:
           Estimate Std. Error t value Pr(>|t|)    
z.lag.1    -0.01192    0.01268  -0.940    0.349    
z.diff.lag -0.45695    0.07492  -6.099 9.83e-09 ***
---
Signif. codes:  0 ‘***’ 0.001 ‘**’ 0.01 ‘*’ 0.05 ‘.’ 0.1 ‘ ’ 1

Residual standard error: 18.2 on 140 degrees of freedom
Multiple R-squared:  0.2178,	Adjusted R-squared:  0.2066 
F-statistic: 19.49 on 2 and 140 DF,  p-value: 3.399e-08


Value of test-statistic is: -0.9399 

Critical values for test statistics: 
      1pct  5pct 10pct
tau1 -2.58 -1.95 -1.62

> 
> # Test statistics for the above indicate that there is a unit root,
> # assuming no drift.
> 
> summary(adf2 <- ur.df(d9405[,"Homicides"], type="drift", selectlags="AIC"))

############################################### 
# Augmented Dickey-Fuller Test Unit Root Test # 
############################################### 

Test regression drift 


Call:
lm(formula = z.diff ~ z.lag.1 + 1 + z.diff.lag)

Residuals:
    Min      1Q  Median      3Q     Max 
-41.540 -10.445   0.244   7.004  59.077 

Coefficients:
            Estimate Std. Error t value Pr(>|t|)    
(Intercept) 34.34307    8.52300   4.029 9.16e-05 ***
z.lag.1     -0.29276    0.07073  -4.139 6.01e-05 ***
z.diff.lag  -0.32145    0.07869  -4.085 7.41e-05 ***
---
Signif. codes:  0 ‘***’ 0.001 ‘**’ 0.01 ‘*’ 0.05 ‘.’ 0.1 ‘ ’ 1

Residual standard error: 17.28 on 139 degrees of freedom
Multiple R-squared:  0.2995,	Adjusted R-squared:  0.2894 
F-statistic: 29.72 on 2 and 139 DF,  p-value: 1.799e-11


Value of test-statistic is: -4.1391 8.6081 

Critical values for test statistics: 
      1pct  5pct 10pct
tau2 -3.46 -2.88 -2.57
phi1  6.52  4.63  3.81

> 
> # Test statistics for the above indicate that there is no unit root
> # and no drift.
> 
> # So differencing the data is going to induce false, significant MA
> # processing into the analysis.  Likely will see this in the initial
> # replication of the noise model, which will them have too many
> # significant MA terms (in both the seasonal and non-seasonal terms).
> 
> summary(adf3 <- ur.df(d9405[,"Homicides"], type="trend", selectlags="AIC"))

############################################### 
# Augmented Dickey-Fuller Test Unit Root Test # 
############################################### 

Test regression trend 


Call:
lm(formula = z.diff ~ z.lag.1 + 1 + tt + z.diff.lag)

Residuals:
    Min      1Q  Median      3Q     Max 
-38.151 -10.091   0.527   8.060  54.386 

Coefficients:
            Estimate Std. Error t value Pr(>|t|)    
(Intercept) 47.32331   11.48833   4.119 6.52e-05 ***
z.lag.1     -0.36060    0.08115  -4.444 1.80e-05 ***
tt          -0.06791    0.04062  -1.672 0.096784 .  
z.diff.lag  -0.28489    0.08119  -3.509 0.000608 ***
---
Signif. codes:  0 ‘***’ 0.001 ‘**’ 0.01 ‘*’ 0.05 ‘.’ 0.1 ‘ ’ 1

Residual standard error: 17.17 on 138 degrees of freedom
Multiple R-squared:  0.3134,	Adjusted R-squared:  0.2985 
F-statistic:    21 on 3 and 138 DF,  p-value: 2.886e-11


Value of test-statistic is: -4.4437 6.7447 10.0747 

Critical values for test statistics: 
      1pct  5pct 10pct
tau3 -3.99 -3.43 -3.13
phi2  6.22  4.75  4.07
phi3  8.43  6.49  5.47

> 
> # Tests show that there is no unit root or time trend.
> 
> # Now do the same thing with KPSS test
> kpss1 <- ur.kpss(d9405[,"Homicides"], type="mu", lags="short")
> kpss2 <- ur.kpss(d9405[,"Homicides"], type="tau", lags="short")
> kpss3 <- ur.kpss(d9405[,"Homicides"], type="mu", lags="long")
> kpss4 <- ur.kpss(d9405[,"Homicides"], type="tau", lags="long")
> kpss5 <- ur.kpss(d9405[,"Homicides"], type="mu", lags="nil")
> kpss6 <- ur.kpss(d9405[,"Homicides"], type="tau", lags="nil")
> 
> # Do the same using the Phillips-Perron test
> pp1 <- ur.pp(d9405[,"Homicides"], type="Z-alpha", model="constant",
+              lags="short")
> pp2 <- ur.pp(d9405[,"Homicides"], type="Z-alpha", model="trend",
+              lags="short")
> pp3 <- ur.pp(d9405[,"Homicides"], type="Z-tau", model="constant",
+              lags="short")
> pp4 <- ur.pp(d9405[,"Homicides"], type="Z-tau", model="trend",
+              lags="short")
> 
> pp5 <- ur.pp(d9405[,"Homicides"], type="Z-alpha", model="constant",
+              lags="long")
> pp6 <- ur.pp(d9405[,"Homicides"], type="Z-alpha", model="trend",
+              lags="long")
> pp7 <- ur.pp(d9405[,"Homicides"], type="Z-tau", model="constant",
+              lags="long")
> pp8 <- ur.pp(d9405[,"Homicides"], type="Z-tau", model="trend",
+              lags="long")
> 
> # Make a summary table of the result of the tests: focus on the ADF
> # and KPSS tests
> adfs <- rbind(c(adf1@teststat, adf1@cval),
+               cbind(t(adf2@teststat), adf2@cval),
+               cbind(t(adf3@teststat), adf3@cval))
> rownames(adfs) <- c("ADF, tau_1", "ADF, tau_2", "ADF, drift term 1",
+                     "ADF, tau_3", "ADF, drift term 2", "ADF, trend term")
> 
> kpss <- rbind(c(kpss1@teststat,rev(kpss1@cval[c(1,2,4)])),
+               c(kpss2@teststat,rev(kpss2@cval[c(1,2,4)])),
+               c(kpss3@teststat,rev(kpss3@cval[c(1,2,4)])),
+               c(kpss4@teststat,rev(kpss4@cval[c(1,2,4)])),
+               c(kpss5@teststat,rev(kpss5@cval[c(1,2,4)])),
+               c(kpss6@teststat,rev(kpss6@cval[c(1,2,4)])))
> 
> rownames(kpss) <- c("KPSS, drift, short", "KPSS, trend, short",
+                     "KPSS, drift, long", "KPSS, trend, long",
+                     "KPSS, drift, none", "KPSS, trend, none")
> 
> # Output table to show that there are no trends
> library(xtable)
> 
> print(xtable(rbind(adfs, kpss)), file="unitroot.tex")
> 
> # Now do the Box-Jenkins identification plots of the ACFs and PACFs.
> pdf(file="BJindentplots.pdf", width=6, height=5)
> par(mfcol=c(3,2), mai=c(0.5, 0.6, 0.25, 0.25), cex.main=0.8)
> 
> plot(d9405[,1], xlab="", ylab="Homicides", main="Texas Homicides Levels")
> acf(d9405[,1], lag.max=24, main="", xlab="")
> pacf(d9405[,1], lag.max=24, main="", xlab="")
> 
> plot(diff(diff(d9405[,1],12),1), xlab="", ylab="Homicides",
+      main="Texas Homicides First and Seasonal Differenced")
> acf(diff(diff(d9405[,1],12),1), lag.max=24, main="", xlab="")
> pacf(diff(diff(d9405[,1],12),1), lag.max=24, main="", xlab="")
> dev.off()
null device 
          1 
> 
> # How do the same analyses on the input series
> pdf(file="BJindentplots-executions.pdf", width=6, height=5)
> par(mfcol=c(3,2), mai=c(0.5, 0.6, 0.25, 0.25), cex.main=0.8)
> 
> plot(d9405[,2], xlab="", ylab="Executions", main="Texas Executions")
> acf(d9405[,2], lag.max=24, main="", xlab="")
> pacf(d9405[,2], lag.max=24, main="", xlab="")
> 
> plot(diff(diff(d9405[,2],12),1), xlab="", ylab="Executions",
+      main="Texas Executions First and Seasonal Differenced")
> acf(diff(diff(d9405[,2],12),1), lag.max=24, main="", xlab="")
> pacf(diff(diff(d9405[,2],12),1), lag.max=24, main="", xlab="")
> dev.off()
null device 
          1 
> 
> 
> #############################################################
> # Now start to fit the ARIMA models
> #############################################################
> h <- d9405[,"Homicides"]   # Simplifies code to split out into a set
>                            # of variables for each concept.
> e <- d9405[,"Executions"]
> 
> # This model fits well and is parsimonious.  One might want a seasonal
> # difference, but that does not work, since it induces a unnecessary
> # moving average (see M2 below).
> 
> M1 <- arima(h, c(3,0,0), seasonal=list(order=c(1,0,1)), xreg=1:length(h))
> tsdiag(M1, gof.lag=16)
> 
> # This is the first difference model for the seasonal.  This is over
> # differenced and is subject to serial correlation in the errors.  So
> # we reject this model.
> M2 <- arima(h, order=c(3,0,0), seasonal=list(order=c(0,1,1)))
> tsdiag(M2, gof.lag=16)
> 
> # Now include the regressors -- dead start for executions
> M3 <- arima(h, c(3,0,0), seasonal=list(order=c(1,0,1)),
+             xreg=cbind(1:length(h),e))
> tsdiag(M3, gof.lag=16)
> 
> # ADL(1) for executions -- lag is not significant.
> M4 <- arima(window(h, start=c(1994,2), end=c(2005,12)),
+             c(3,0,0), seasonal=list(order=c(1,0,1)),
+             xreg=cbind(1:(length(h)-1), e[2:144], lag(e)[1:143]))
> tsdiag(M4, gof.lag=16)
> 
> # Fit it without the executions for Chi^2 test of the likelihoods.
> M4a <- arima(window(h, start=c(1994,2), end=c(2005,12)),
+             c(3,0,0), seasonal=list(order=c(1,0,1)),
+             xreg=cbind(1:(length(h)-1)))
> 
> # Log like test
> print(1-pchisq(2*(M4$loglik-M4a$loglik), df=2))
[1] 0.1955594
> 
> #####################
> # Now get the R^2
> #####################
> print(1-sum(residuals(M3)^2)/sum((h-mean(h))^2))
[1] 0.5792973
> print(1-sum(residuals(M4)^2)/sum((h-mean(h))^2))
[1] 0.5809985
> print(1-sum(residuals(M4a)^2)/sum((h-mean(h))^2))
[1] 0.5749143
> 
> ####################################################################
> # Code for the impulse response analyses for M3 and M4
> # These follow the same logic used in the simulations of IRFs in
> # Brandt and Freeman (2006)
> ####################################################################
> 
> # Now compute the impulses for Model 3
> # M3 = fitted model from arima()
> # n = number of periods for the IRF
> # Nr = number of replications for the posterior sample, i.e., how many
> #      draws we will take from the distribution of the errors to
> #      generate the confidence region for the response of the effects
> #      of homicides.   THIS IS SPECIFIC TO THIS MODEL, NOT GENERAL CODE!
> 
> M3.impulse <- function(M3, n, Nr)
+ {
+     # Final object storage
+     final <- matrix(0, Nr, n)
+ 
+     # Some constants and input setup
+ 
+     p <- M3$arma[1]      # Number of lags
+     ncoef <- length(M3$coef)
+ 
+     # Set up the loop of Monte Carlo simulations for the impulse
+     # response.
+     for(k in 1:Nr)
+     {
+         # Simulate the random shocks into the model so these can go in to
+         # properly assess the uncertainty.
+         e <- rnorm(n, sd=sqrt(rgamma(n, M3$sigma2)))
+ 
+         out <- rep(0, n) + e    # Empty IRF object with random shocks
+         # Sample from the distribution of the coefficients
+         cf <- M3$coef + t(chol(M3$var.coef))%*%rnorm(ncoef)
+         out[1] <- cf[ncoef] + out[1]
+         ar <- cf[1:p]
+         b <- rep(0, max(n,p))
+         b[1:p] <- ar
+         for(i in 2:n)
+         { for (j in 1:(i-1))
+           { out[i] <- out[i] + out[i-j]*b[j] }
+       }
+         # Store the result
+         final[k,] <- out
+     }
+ 
+     return(final)
+ }
> 
> # Now compute the impulses for Model 4
> # M4 = fitted model from arima()
> # n = number of periods for the IRF
> # Nr = number of replications for the posterior sample, i.e., how many
> #      draws we will take from the distribution of the errors to
> #      generate the confidence region for the response of the effects
> #      of homicides.   THIS IS SPECIFIC TO THIS MODEL, NOT GENERAL CODE!
> 
> 
> M4.impulse <- function(M4, n, Nr)
+ {
+     # Final object storage
+     final <- matrix(0, Nr, n)
+ 
+     # Some constants and input setup
+ 
+     p <- M4$arma[1]      # Number of lags
+     ncoef <- length(M4$coef)
+ 
+     # Set up the loop of Monte Carlo simulations for the impulse
+     # response.
+     for(k in 1:Nr)
+     {
+         # Simulate the random shocks into the model so these can go in to
+         # properly assess the uncertainty.
+         e <- rnorm(n, sd=sqrt(rgamma(n, M3$sigma2)))
+ 
+         out <- rep(0, n) + e    # Empty IRF object with random shocks
+ 
+         # Sample from the distribution of the coefficients
+         cf <- M4$coef + t(chol(M4$var.coef))%*%rnorm(ncoef)
+         out[1] <- sum(cf[(ncoef-1):ncoef]) + out[1]
+         ar <- cf[1:p]
+         b <- rep(0, max(n,p))
+         b[1:p] <- ar
+         for(i in 2:n)
+         { for (j in 1:(i-1))
+           { out[i] <- out[i] + out[i-j]*b[j] }
+       }
+         # Store the result
+         final[k,] <- out
+     }
+ 
+     return(final)
+ }
> 
> ####################################################################
> # Now compute the IRFs using the functions
> ####################################################################
> set.seed(81571)
> M3.irf <- M3.impulse(M3, 12, Nr=5000)
> M4.irf <- M4.impulse(M4, 12, Nr=5000)
> 
> ####################################################################
> # Now summarize the IRFs.  These are the modal summaries and their
> # error bands.  Here we are sweeping over the impulse response sample
> # to get the 0.16, 0.5, and 0.84 quantiles.
> ####################################################################
> M3.irf.summary <- ts(t(apply(M3.irf, 2, quantile,
+                              probs=c(0.16, 0.5, 0.84))))
> 
> M4.irf.summary <- ts(t(apply(M4.irf, 2, quantile,
+                              probs=c(0.16, 0.5, 0.84))))
> 
> # Now get the cumulative mean effects over the 12 periods.  These are
> # discussed in the paper as well.
> print(apply(apply(M3.irf, 1, cumsum), 1, mean))
 [1] -1.050231 -1.231022 -1.321824 -1.989017 -2.081494 -2.283710 -2.620396
 [8] -2.617067 -2.834845 -3.005545 -3.307856 -3.341229
> print(apply(apply(M4.irf, 1, cumsum), 1, mean))
 [1] -1.961002 -2.486910 -2.990847 -3.963634 -4.379765 -4.629242 -5.019040
 [8] -5.462820 -5.482913 -5.736577 -6.283521 -7.021589
> 
> ####################################################################
> # Plot IRFs with error bands based on quantiles
> ####################################################################
> pdf(file="ExecutionsIRFs.pdf", width=6, height=4.5)
> par(mfrow=c(1,2))
> plot(M3.irf.summary, plot.type="single", lty=c(2,1,2),
+      ylab="Executions (t)")
> abline(h=0)
> 
> plot(M4.irf.summary, plot.type="single", lty=c(2,1,2),
+      ylab="Executions (t) and (t-1)")
> abline(h=0)
> dev.off()
pdf 
  2 
> 
> ####################################################################
> # Now compute a Bayesian-shape error band, per Brandt and Freeman
> # (2006). This parallels the computation in that paper and the MSBVAR
> # R pkg.  Here is has been modified for the ARIMA output and the
> # simulation done above.
> ####################################################################
> 
> M3.decomp <- eigen(var(M3.irf), symmetric=TRUE)
> W <- M3.decomp$vectors
> lambda <- M3.decomp$values
> gammak <- M3.irf*(W[1,])
> probs <- c(0.16,0.84)
> gammak.quantiles <- t(apply(gammak, 2, quantile, probs=probs))
> irf.mean <- apply(M3.irf, 2, mean)
> irf.bands <- irf.mean + gammak.quantiles
> M3.irf.bayes <- cbind(irf.bands, irf.mean)
> M3.eigen.sum <- 100*lambda/sum(lambda)
> 
> 
> M4.decomp <- eigen(var(M4.irf), symmetric=TRUE)
> W <- M4.decomp$vectors
> lambda <- M4.decomp$values
> gammak <- M4.irf*(W[1,])
> probs <- c(0.16,0.84)
> gammak.quantiles <- t(apply(gammak, 2, quantile, probs=probs))
> irf.mean <- apply(M4.irf, 2, mean)
> irf.bands <- irf.mean + gammak.quantiles
> M4.irf.bayes <- cbind(irf.bands, irf.mean)
> M4.eigen.sum <- 100*lambda/sum(lambda)
> 
> ####################################################################
> # Plot the results.  Even accounting for the serial correlation in the
> # responses, the dynamic marginal effects are still zero.
> ####################################################################
> pdf(file="ExecutionsIRFs-bayes.pdf", width=6, height=4.5)
> par(mfrow=c(1,2))
> plot(ts(M3.irf.bayes), plot.type="single", lty=c(2,2,1),
+      ylab="Executions (t)")
> abline(h=0)
> 
> plot(ts(M4.irf.bayes), plot.type="single", lty=c(2,2,1),
+      ylab="Executions (t) and (t-1)")
> abline(h=0)
> dev.off()
pdf 
  2 
> 
> ######################################################################
> ######################################################################
> ##
> ## THE "BETTER" MODEL WHERE WE USE COVARIATES.
> ## HERE WE LOOK AT COVARIATES SUCH AS THE EFFECTS OF UNEMPLOYMENT
> ## RATES AND THE NUMBER OF PRISONERS.  WE NEED TO DO SOME INITIAL
> ## ANALYSIS ON THESE COVARIATES BEFORE WE TRY TO STICK THEM INTO THE
> ## EARLIER MODELS THOUGH.  THIS IS TO CHECK THAT THERE IS DYNAMIC
> ## BALANCE SO THAT WE DO NOT SPECIFY A SPURIOUS REGRESSION.  WE NEED
> ## TO CHECK WHETHER THE COVARIATES WE WANT TO ENTER INTO THE MODEL ARE
> ## STATIONARY.
> ##
> ######################################################################
> ######################################################################
> 
> ######################################################################
> # Additional analysis -- trying to fit a better model using a dynamic
> # regression
> ######################################################################
> #
> # Set up the time series object that has the new covariates we want to
> # consider.
> 
> # Extract the variables.
> d9405extend <- window(ts(dd, start=c(1980,1), freq=12),
+                       start=c(1993,1), end=c(2005,12))
> 
> print(colnames(d9405extend))
[1] "Date"         "Homicides"    "Executions"   "Autotheft"    "Prisoners"   
[6] "Laborforce"   "Employment"   "Unemployment" "Urate"       
> 
> # Subset out the Homicides, Executions,
> d9405ext <- cbind(d9405extend[,c(2,3,9)], d9405extend[,5]/10000)
> 
> colnames(d9405ext) <- c("Homicides", "Executions",
+                         "Unemployment Rate", "Prisoners, 10000s")
> 
> # Subset the data into separate vectors for easier code.
> h <- d9405ext[,1]
> e <- d9405ext[,2]
> u <- d9405ext[,3]
> p <- d9405ext[,4]
> p.d1 <- diff(p,1)
> p.d12 <- diff(p, 12)
> p.per1 <- 100*diff(log(p),1)
> p.per12 <- 100*diff(log(p), 12)
> 
> plot(cbind(h, p, p.d1, p.d12, p.per1, p.per12))
> tmp <- cbind(h, p, p.d1, p.d12, p.per1, p.per12)
> 
> # Now get the ACFs
> acf(na.omit(tmp))
> 
> # Unit Root tests for the U and P variables
> U <- cbind(u, diff(u))
> P <- cbind(p, p.d1, p.d12, p.per1, p.per12)
> 
> Uadf1 <- apply(na.omit(U), 2, ur.df, type="none", selectlags="AIC")
> 
> Uadf2 <- apply(na.omit(U), 2, ur.df, type="drift", selectlags="AIC")
> 
> Uadf3 <- apply(na.omit(U), 2, ur.df, type="trend", selectlags="AIC")
> 
> Ukpss1 <- apply(na.omit(U), 2, ur.kpss, type="mu", lags="short")
> Ukpss2 <- apply(na.omit(U), 2, ur.kpss, type="tau", lags="short")
> Ukpss3 <- apply(na.omit(U), 2, ur.kpss, type="mu", lags="long")
> Ukpss4 <- apply(na.omit(U), 2, ur.kpss, type="tau", lags="long")
> Ukpss5 <- apply(na.omit(U), 2, ur.kpss, type="mu", lags="nil")
> Ukpss6 <- apply(na.omit(U), 2, ur.kpss, type="tau", lags="nil")
> 
> summary(Uadf1[[1]])

############################################### 
# Augmented Dickey-Fuller Test Unit Root Test # 
############################################### 

Test regression none 


Call:
lm(formula = z.diff ~ z.lag.1 - 1 + z.diff.lag)

Residuals:
     Min       1Q   Median       3Q      Max 
-0.60160 -0.22532 -0.05834  0.09634  1.05458 

Coefficients:
            Estimate Std. Error t value Pr(>|t|)  
z.lag.1    -0.005144   0.005176  -0.994   0.3220  
z.diff.lag -0.154614   0.079864  -1.936   0.0547 .
---
Signif. codes:  0 ‘***’ 0.001 ‘**’ 0.01 ‘*’ 0.05 ‘.’ 0.1 ‘ ’ 1

Residual standard error: 0.3696 on 151 degrees of freedom
Multiple R-squared:  0.02997,	Adjusted R-squared:  0.01712 
F-statistic: 2.332 on 2 and 151 DF,  p-value: 0.1005


Value of test-statistic is: -0.9937 

Critical values for test statistics: 
      1pct  5pct 10pct
tau1 -2.58 -1.95 -1.62

> summary(Uadf2[[1]])

############################################### 
# Augmented Dickey-Fuller Test Unit Root Test # 
############################################### 

Test regression drift 


Call:
lm(formula = z.diff ~ z.lag.1 + 1 + z.diff.lag)

Residuals:
     Min       1Q   Median       3Q      Max 
-0.64496 -0.23329 -0.08804  0.06169  1.02390 

Coefficients:
            Estimate Std. Error t value Pr(>|t|)   
(Intercept)  0.48932    0.19560   2.502  0.01343 * 
z.lag.1     -0.08887    0.03385  -2.625  0.00956 **
z.diff.lag  -0.11942    0.07976  -1.497  0.13645   
---
Signif. codes:  0 ‘***’ 0.001 ‘**’ 0.01 ‘*’ 0.05 ‘.’ 0.1 ‘ ’ 1

Residual standard error: 0.3633 on 150 degrees of freedom
Multiple R-squared:  0.06717,	Adjusted R-squared:  0.05473 
F-statistic:   5.4 on 2 and 150 DF,  p-value: 0.005436


Value of test-statistic is: -2.6252 3.6402 

Critical values for test statistics: 
      1pct  5pct 10pct
tau2 -3.46 -2.88 -2.57
phi1  6.52  4.63  3.81

> summary(Uadf3[[1]])

############################################### 
# Augmented Dickey-Fuller Test Unit Root Test # 
############################################### 

Test regression trend 


Call:
lm(formula = z.diff ~ z.lag.1 + 1 + tt + z.diff.lag)

Residuals:
     Min       1Q   Median       3Q      Max 
-0.64787 -0.22976 -0.08345  0.06621  1.01655 

Coefficients:
              Estimate Std. Error t value Pr(>|t|)  
(Intercept)  0.5064984  0.2190052   2.313   0.0221 *
z.lag.1     -0.0902262  0.0348170  -2.591   0.0105 *
tt          -0.0001209  0.0006847  -0.177   0.8601  
z.diff.lag  -0.1181877  0.0803200  -1.471   0.1433  
---
Signif. codes:  0 ‘***’ 0.001 ‘**’ 0.01 ‘*’ 0.05 ‘.’ 0.1 ‘ ’ 1

Residual standard error: 0.3645 on 149 degrees of freedom
Multiple R-squared:  0.06736,	Adjusted R-squared:  0.04859 
F-statistic: 3.587 on 3 and 149 DF,  p-value: 0.01527


Value of test-statistic is: -2.5914 2.4215 3.4393 

Critical values for test statistics: 
      1pct  5pct 10pct
tau3 -3.99 -3.43 -3.13
phi2  6.22  4.75  4.07
phi3  8.43  6.49  5.47

> 
> # Conclusion: U is UR with drift -- so it needs to be differenced
> 
> # Now perform the unit root tests for the Prisoners variable and its
> # different differences and growth rate specifications
> Padf1 <- apply(na.omit(P), 2, ur.df, type="none", selectlags="AIC")
> 
> Padf2 <- apply(na.omit(P), 2, ur.df, type="drift", selectlags="AIC")
> 
> Padf3 <- apply(na.omit(P), 2, ur.df, type="trend", selectlags="AIC")
> 
> Pkpss1 <- apply(na.omit(P), 2, ur.kpss, type="mu", lags="short")
> Pkpss2 <- apply(na.omit(P), 2, ur.kpss, type="tau", lags="short")
> Pkpss3 <- apply(na.omit(P), 2, ur.kpss, type="mu", lags="long")
> Pkpss4 <- apply(na.omit(P), 2, ur.kpss, type="tau", lags="long")
> Pkpss5 <- apply(na.omit(P), 2, ur.kpss, type="mu", lags="nil")
> Pkpss6 <- apply(na.omit(P), 2, ur.kpss, type="tau", lags="nil")
> 
> summary(Padf1[[1]])

############################################### 
# Augmented Dickey-Fuller Test Unit Root Test # 
############################################### 

Test regression none 


Call:
lm(formula = z.diff ~ z.lag.1 - 1 + z.diff.lag)

Residuals:
     Min       1Q   Median       3Q      Max 
-0.71800 -0.04393 -0.01018  0.03789  1.46020 

Coefficients:
           Estimate Std. Error t value Pr(>|t|)    
z.lag.1    0.001611   0.001084   1.486     0.14    
z.diff.lag 0.496401   0.073705   6.735 3.91e-10 ***
---
Signif. codes:  0 ‘***’ 0.001 ‘**’ 0.01 ‘*’ 0.05 ‘.’ 0.1 ‘ ’ 1

Residual standard error: 0.1737 on 140 degrees of freedom
Multiple R-squared:  0.285,	Adjusted R-squared:  0.2748 
F-statistic:  27.9 on 2 and 140 DF,  p-value: 6.326e-11


Value of test-statistic is: 1.486 

Critical values for test statistics: 
      1pct  5pct 10pct
tau1 -2.58 -1.95 -1.62

> summary(Padf2[[1]])

############################################### 
# Augmented Dickey-Fuller Test Unit Root Test # 
############################################### 

Test regression drift 


Call:
lm(formula = z.diff ~ z.lag.1 + 1 + z.diff.lag)

Residuals:
     Min       1Q   Median       3Q      Max 
-0.56361 -0.04326 -0.00634  0.03399  1.32008 

Coefficients:
            Estimate Std. Error t value Pr(>|t|)    
(Intercept)  0.57518    0.10261   5.605 1.08e-07 ***
z.lag.1     -0.03871    0.00726  -5.332 3.84e-07 ***
z.diff.lag   0.29897    0.07552   3.959  0.00012 ***
---
Signif. codes:  0 ‘***’ 0.001 ‘**’ 0.01 ‘*’ 0.05 ‘.’ 0.1 ‘ ’ 1

Residual standard error: 0.1574 on 139 degrees of freedom
Multiple R-squared:  0.3557,	Adjusted R-squared:  0.3465 
F-statistic: 38.38 on 2 and 139 DF,  p-value: 5.366e-14


Value of test-statistic is: -5.332 17.0539 

Critical values for test statistics: 
      1pct  5pct 10pct
tau2 -3.46 -2.88 -2.57
phi1  6.52  4.63  3.81

> summary(Padf3[[1]])

############################################### 
# Augmented Dickey-Fuller Test Unit Root Test # 
############################################### 

Test regression trend 


Call:
lm(formula = z.diff ~ z.lag.1 + 1 + tt + z.diff.lag)

Residuals:
     Min       1Q   Median       3Q      Max 
-0.57330 -0.03838 -0.00749  0.03165  1.30672 

Coefficients:
              Estimate Std. Error t value Pr(>|t|)    
(Intercept)  0.6221516  0.1199838   5.185 7.52e-07 ***
z.lag.1     -0.0441134  0.0101779  -4.334 2.80e-05 ***
tt           0.0003700  0.0004878   0.758 0.449456    
z.diff.lag   0.3041266  0.0759410   4.005 0.000101 ***
---
Signif. codes:  0 ‘***’ 0.001 ‘**’ 0.01 ‘*’ 0.05 ‘.’ 0.1 ‘ ’ 1

Residual standard error: 0.1577 on 138 degrees of freedom
Multiple R-squared:  0.3584,	Adjusted R-squared:  0.3445 
F-statistic:  25.7 on 3 and 138 DF,  p-value: 2.866e-13


Value of test-statistic is: -4.3342 11.5263 14.4591 

Critical values for test statistics: 
      1pct  5pct 10pct
tau3 -3.99 -3.43 -3.13
phi2  6.22  4.75  4.07
phi3  8.43  6.49  5.47

> 
> # Conclusion: P is a UR -- based on ADF, but on the border based on
> # KPSS.  So we need to try different specifications for this as an
> # input variable.
> 
> ###################################################################
> # So we will difference and some levels of the U and P series before
> # putting them into the ARIMA model for the RHS
> ###################################################################
> # Set up common data for these models: 1994:1-2005:12
> cd <- window(cbind(h, e, U, P), start=c(1994,1))
> h <- cd[,1]
> e <- cd[,2]
> u <- cd[,3]
> diffu <- cd[,4]
> p <- cd[,5]
> pdiff1 <- cd[,6]
> pdiff12 <- cd[,7]
> pper1 <- cd[,8]
> pper12 <- cd[,9]
> 
> # Levels of P
> M5 <- arima(h, c(3,0,0), seasonal=list(order=c(1,0,1)),
+             xreg=cbind(1:length(h), e, diffu, p))
> 
> # First difference of P
> M6 <- arima(h, c(3,0,0), seasonal=list(order=c(1,0,1)),
+             xreg=cbind(1:length(h), e, diffu, pdiff1))
> 
> # 12'th difference of P
> M7 <- arima(h, c(3,0,0), seasonal=list(order=c(1,0,1)),
+             xreg=cbind(1:length(h), e, diffu, pdiff12))
Warning message:
In arima(h, c(3, 0, 0), seasonal = list(order = c(1, 0, 1)), xreg = cbind(1:length(h),  :
  possible convergence problem: optim gave code = 1
> 
> # Month-over-month % change in P
> M8 <- arima(h, c(3,0,0), seasonal=list(order=c(1,0,1)),
+             xreg=cbind(1:length(h), e, diffu, pper1))
> 
> # Year-over-year % change in P
> M9 <- arima(h, c(3,0,0), seasonal=list(order=c(1,0,1)),
+             xreg=cbind(1:length(h), e, diffu, pper12))
> 
> print(M5)

Call:
arima(x = h, order = c(3, 0, 0), seasonal = list(order = c(1, 0, 1)), xreg = cbind(1:length(h), 
    e, diffu, p))

Coefficients:
         ar1      ar2     ar3    sar1     sma1  intercept  1:length(h)        e
      0.1362  -0.0326  0.0870  0.9687  -0.8347   237.5818       0.0963  -1.3055
s.e.  0.0868   0.0860  0.0864  0.0592   0.1699    11.6830       0.0539   0.6977
       diffu        p
      1.0280  -8.9643
s.e.  5.1704   1.0182

sigma^2 estimated as 192.1:  log likelihood = -586.92,  aic = 1195.84
> print(M6)

Call:
arima(x = h, order = c(3, 0, 0), seasonal = list(order = c(1, 0, 1)), xreg = cbind(1:length(h), 
    e, diffu, pdiff1))

Coefficients:
         ar1     ar2     ar3    sar1     sma1  intercept  1:length(h)        e
      0.3292  0.1493  0.2969  0.9502  -0.8138   143.5446      -0.2583  -0.9478
s.e.  0.0933  0.0869  0.0871  0.1551   0.3238    15.8211       0.1331   0.6868
       diffu   pdiff1
      2.9151  14.1950
s.e.  4.7172   7.2535

sigma^2 estimated as 214.5:  log likelihood = -593.97,  aic = 1209.94
> print(M7)

Call:
arima(x = h, order = c(3, 0, 0), seasonal = list(order = c(1, 0, 1)), xreg = cbind(1:length(h), 
    e, diffu, pdiff12))

Coefficients:
         ar1     ar2     ar3    sar1     sma1  intercept  1:length(h)        e
      0.3158  0.1558  0.3045  0.9349  -0.7696   140.1623      -0.2257  -0.9648
s.e.  0.0855  0.0852  0.0854  0.1070   0.2161    17.1737       0.1496   0.6822
       diffu  pdiff12
      2.6971   3.7656
s.e.  4.7455   2.9078

sigma^2 estimated as 218.1:  log likelihood = -595.04,  aic = 1212.09
> print(M8)

Call:
arima(x = h, order = c(3, 0, 0), seasonal = list(order = c(1, 0, 1)), xreg = cbind(1:length(h), 
    e, diffu, pper1))

Coefficients:
         ar1     ar2     ar3    sar1     sma1  intercept  1:length(h)        e
      0.3482  0.1378  0.2968  0.9965  -0.9534   141.1808      -0.2547  -0.9213
s.e.  0.0791  0.0857  0.0851     NaN      NaN    14.1684       0.1161   0.6820
       diffu   pper1
      3.2479  1.2092
s.e.  4.5865  0.6235

sigma^2 estimated as 204.2:  log likelihood = -594.33,  aic = 1210.67
Warning message:
In sqrt(diag(x$var.coef)) : NaNs produced
> print(M9)

Call:
arima(x = h, order = c(3, 0, 0), seasonal = list(order = c(1, 0, 1)), xreg = cbind(1:length(h), 
    e, diffu, pper12))

Coefficients:
         ar1     ar2     ar3    sar1     sma1  intercept  1:length(h)        e
      0.3097  0.1471  0.2954  0.9341  -0.7690   137.8730      -0.2061  -0.9833
s.e.  0.0860  0.0855  0.0870  0.1099   0.2205    15.9972       0.1399   0.6860
       diffu  pper12
      2.6523  0.3984
s.e.  4.7430  0.2515

sigma^2 estimated as 217.2:  log likelihood = -594.66,  aic = 1211.31
> 
> # M5 model removing insig. lags
> Mstar <- arima(h, c(1,0,0), seasonal=list(order=c(1,0,1)),
+             xreg=cbind(1:length(h), e, diffu, p))
> 
> rm(cd, h, e, u, diffu, p, pdiff1, pdiff12, pper1, pper12)
> 
> ######################################################################
> # Looks like the best model is M5 -- has best AIC and the coefficient
> # is in the correct direction.
> ######################################################################
> 
> # Get R^2 for model 5
> print((1-sum(residuals(M5)^2)/sum((h-mean(h))^2)))
Error in print((1 - sum(residuals(M5)^2)/sum((h - mean(h))^2))) : 
  object 'h' not found
Execution halted
